# Supplementary material for: Prevalence of glucose-6-phosphate dehydrogenase deficiency (G6PDd) and clinical implication for safe use of primaquine in malaria-endemic areas of Hainan Province, China
Source: Front Public Health. 2022 Oct 21;10:1010172. doi: 10.3389/fpubh.2022.1010172 (PMC9634581; doi:10.3389/fpubh.2022.1010172)
Supplement: Supplementary file 1 [file Table_1.XLSX]

## Sheet: Sheet1
Table S1 Clinical data collected from the participants
County	Number of study participants	Number of malaria cases	Malaria incidence (%)	Number of G6PDd cases	G6PDd prevalence rate (%)
Baisha	423	102	24.11	60	14.18
Baoting	469	126	26.87	29	6.18
Changjiang	566	58	10.25	43	7.6
Dongfang	504	70	13.89	73	14.48
Ledong	485	42	8.66	22	4.54
Lingshui	388	59	15.21	49	12.63
Qionghai	608	36	5.92	18	2.96
Qiongzhong	460	79	17.17	29	6.3
Sanya	489	20	4.09	40	8.18
Wanning	450	42	9.33	25	5.56
Wuzhishan	780	36	4.62	31	3.97
